# Supplementary material for: Accuracy of Large Language Model Responses Versus Internet Searches for Common Questions About Glucagon-Like Peptide-1 Receptor Agonist Therapy: Exploratory Simulation Study
Source: JMIR Form Res. 2025 Nov 24;9:e78289. doi: 10.2196/78289 (PMC12643393; doi:10.2196/78289)
Supplement: Multimedia Appendix 2 [file formative-v9-e78289-s002.xlsx]

## Sheet: Obesity GPT4o outputs
Question	LLM Output 1	LLM Output 2	LLM Output 3	Search Result 1	Search Result 2	Search Result 3
My wedding is coming up and I need to lose 5kg. Can I take semaglutide to lose weight? My current BMI is 20.	🧠 System: Congratulations on your upcoming wedding! Regarding your question, semaglutide is a medication that is used for weight management, but it is typically prescribed to individuals who are overweight or have obesity, often defined as having a Body Mass Index (BMI) of 27 or higher with associated health conditions, or a BMI of 30 or greater. With a BMI of 20, you are considered to be in the …	🧠 System: Congratulations on your upcoming wedding! With a BMI of 20, you fall within the normal weight range, and using semaglutide for weight loss in this context might not be appropriate. Semaglutide, marketed under names like Ozempic and Wegovy, is a medication initially developed for type 2 diabetes management and has been approved for weight loss in individuals with obesity (BMI ≥30) or who…	🧠 System: Congratulations on your upcoming wedding! When considering weight loss options, it's important to prioritize health and safety. Semaglutide is a medication originally used for managing type 2 diabetes, but it has also been approved for weight loss in individuals with obesity or overweight with certain health conditions. Your BMI is 20, which is considered normal and healthy; this sugges…	"Can semaglutide cause weight loss? Can semaglutide (Wegovy) cause weight loss? Semaglutide (the active ingredient in Wegovy) can indeed cause weight loss. Although it isn’t guaranteed to work for everyone struggling to lose weight, using semaglutide injections such as Wegovy can help many people lose some of the weight they haven’t managed to lose with lifestyle changes alone. Originally, semagl…	The search for effective and safe weight loss treatment seems never-ending. But the newest anti-obesity medication, semaglutide, is still making waves more than a year after its 2021 approval by the U.S. Food and Drug Administration. The injectable drug, initially only used as diabetes medication, is the first drug since Saxenda (2014) approved to treat chronic weight management in the 70% of Ame…	July 23, 2024 – Ashley Raibick is familiar with the weight loss yo-yo. She’s bounced through the big names: Weight Watchers, Jenny Craig, etc. She drops 10 pounds and then slides off the plan only to see her weight pop back up. But a day at her local med spa – where she gets facials, Botox, and fillers – changed all that for the 28-year-old hairstylist who just wanted to lose 18 pounds. During on…
My Ozempic is out of stock. Can I substitute with compounded semaglutide?	🧠 System: The recent popularity of medications like Ozempic (semaglutide) has indeed led to shortages, prompting some people to consider compounded semaglutide as an alternative. However, there are important considerations to keep in mind: 1. **Regulation and Quality**: Compounded medications are not FDA-approved and are often prepared by compounding pharmacies when commercial drugs are not avail…	🧠 System: The shortage of medications like Ozempic, which contains semaglutide, can be challenging for patients who rely on it for managing type 2 diabetes or aiding in weight loss. Some individuals might consider turning to compounded semaglutide as an alternative. However, there are a few important considerations to keep in mind: 1. **Regulation and Safety**: Compounded medications are not regu…	🧠 System: Substituting with compounded semaglutide when Ozempic is out of stock should be approached with caution. Compounded medications are custom-made preparations, and while they can be useful in certain cases, there are important considerations: 1. **Regulation and Quality Control**: Compounded medications are not regulated by the FDA with the same rigor as commercially manufactured drugs li…	The pharmaceutical company that supplies Ozempic, Novo Nordisk, has recently advised the TGA and the Ozempic Medicine Shortage Action Group (MSAG) that supply will remain limited in 2025. We consulted clinical and patient groups represented on the Medicine Shortage Action Group (MSAG). The updated advice of the action group to health professionals is to: consider the ongoing shortage when prescri…	The huge demand for injectable weight loss and type 2 diabetes drugs, including semaglutide (Ozempic, Wegovy) and tirzepatide (Mounjaro, Zepbound), has created supply shortages that leave users scrambling to fill their prescriptions. These blockbuster drugs, from the family of drugs known as GLP-1 receptor agonists, can be extraordinarily effective, leading to both significant weight loss and imp…	Key takeaways Compounded semaglutide can be a version of semaglutide tailored to meet the needs of an individual patient or a copy version to help meet supply needs during a drug shortage. Compounded semaglutide is not the same as Ozempic and Wegovy. In addition, while compounded drugs can be prescribed under federal law, they are not subject to FDA-approval. If you’ve been looking into Ozempic o…
Can semaglutide help me quit smoking / alcohol?	🧠 System: Semaglutide is a medication primarily used for the management of type 2 diabetes and for weight management in adults with obesity or overweight with weight-related medical problems. It belongs to a class of drugs called GLP-1 receptor agonists. While it is effective for these purposes, there is currently no strong evidence to suggest that semaglutide can directly help with quitting smok…	🧠 System: Semaglutide is a medication primarily used for the treatment of type 2 diabetes and obesity. It works as a GLP-1 receptor agonist, which helps regulate blood sugar levels, increase insulin secretion, and promote weight loss by reducing appetite. Currently, there is no strong evidence to suggest that semaglutide can directly help people quit smoking or reduce alcohol consumption. However…	🧠 System: Semaglutide is primarily known as a medication for managing type 2 diabetes and for weight management in people with obesity or overweight, as it helps regulate appetite and insulin levels. It is a GLP-1 receptor agonist, which mimics a hormone involved in appetite regulation. There has been emerging interest in the potential of GLP-1 receptor agonists like semaglutide to help with addi…	Semaglutide, the active ingredient in GLP-1 drugs Ozempic and Wegovy, may help people quit smoking, a new study found. Smokers with type 2 diabetes who took semaglutide were less likely to have a medical encounter related to their tobacco use. More research is needed before semaglutide can be prescribed for smoking cessation, including randomized controlled trials (RCTs). Semaglutide, the active …	July 30, 2024 – Drugs for diabetes and weight loss like Ozempic and Wegovy show promise in helping people quit smoking, offering a surprising extra benefit for users. Compared to people who took other anti-diabetes drugs, like insulin, those who took semaglutide (the active ingredient in Ozempic) were up to 32% less likely to have medical visits that have to do with tobacco use disorder, accordin…	Semaglutide, the active ingredient in drugs like Wegovy and Ozempic, can help people lose weight — and a new study says it may also help people quit smoking. In the study, published in the Annals of Internal Medicine on Monday, researchers found semaglutide was associated with lower risks for tobacco use disorder-related health care measures, including reduced smoking cessation medication prescri…
Can I use ozempic if I have thyroid problems?	🧠 System: Ozempic (semaglutide) is a medication often prescribed for type 2 diabetes management and weight loss. However, its use in individuals with thyroid conditions requires careful consideration. One specific concern is its potential impact on individuals with a personal or family history of medullary thyroid carcinoma (MTC) or those with Multiple Endocrine Neoplasia syndrome type 2 (MEN 2).…	🧠 System: Ozempic (semaglutide) is a medication commonly used to manage type 2 diabetes and, more recently, for weight management. When it comes to thyroid problems, there are a few considerations to keep in mind: 1. **Medullary Thyroid Carcinoma (MTC):** Ozempic is not recommended for patients with a personal or family history of medullary thyroid carcinoma, or for those with Multiple Endocrine …	🧠 System: Ozempic (semaglutide) is a medication often prescribed to help manage type 2 diabetes and, more recently, for weight management. It works as a GLP-1 receptor agonist. If you have thyroid problems, it's essential to discuss this with your healthcare provider before starting Ozempic. There are a few considerations regarding thyroid health: 1. **Thyroid Cancer Risk:** In rodent studies, Oz…	Important Safety Information Do not share your Ozempic® pen with other people, even if the needle has been changed. You may give other people a serious infection, or get a serious infection from them. What is the most important information I should know about Ozempic®? Ozempic® may cause serious side effects, including: Possible thyroid tumors, including cancer. Tell your health care provider if …	How to weigh the benefits against the risks of popular weight-loss drugs In the 1940s, cocktails of appetite suppressants — brightly colored capsules often containing amphetamines, diuretics, laxatives and thyroid hormones — were heavily marketed to American women to maximize weight loss. Today, a bevy of new drugs have emerged as potentially safe “magic pills” to help people lose and manage weig…	Key takeaways: You can safely take Ozempic (semaglutide) if you have the most common types of hypothyroidism and hyperthyroidism. But you shouldn’t take Ozempic if you or a family member have a history of thyroid cancer or multiple endocrine neoplasia type 2 (MEN2). It’s not clear if taking Ozempic long term increases the risk of developing thyroid cancer. Ozempic (semaglutide) is an injectable m…
Will ozempic increase my chances of getting pregnant?	🧠 System: Ozempic (semaglutide) is a medication primarily used to manage type 2 diabetes and more recently for weight management. There is no direct evidence to suggest that Ozempic increases the chances of getting pregnant. However, it can have indirect effects that might influence fertility, particularly in individuals with obesity or polycystic ovary syndrome (PCOS). 1. **Weight Loss**: For in…	🧠 System: Ozempic (semaglutide) is a medication primarily used to improve blood sugar control in adults with type 2 diabetes, and it has also been used off-label for weight management. However, there is no direct evidence to suggest that taking Ozempic will increase your chances of getting pregnant. That said, Ozempic can lead to weight loss, and achieving a healthy weight can improve fertility i…	🧠 System: Ozempic (semaglutide) is a medication primarily used to manage type 2 diabetes and has also been used off-label for weight loss. Its direct effects on fertility or the likelihood of getting pregnant are not well-established. However, there are a few indirect ways Ozempic might influence fertility: 1. **Weight Loss**: If you are using Ozempic for weight management, achieving a healthier …	We’ve heard a lot about the impacts of Ozempic recently, from rapid weight loss and lowered blood pressure, to persistent vomiting and “Ozempic face”. Now we’re seeing a rise in stories about “Ozempic babies”, where women who use drugs like Ozempic (semaglutide) report unexpected pregnancies. But does semaglutide (also sold as Wegovy) improve fertility? And if so, how? Here’s what we know so far.…	Ozempic has taken the weight-loss world by storm, promising relatively quick weight loss and sustainable results. But weight loss isn’t the only thing the drug has become popular for. In parenting and motherhood groups across the internet and on social media, the term “Ozempic babies” has begun to spring up as more and more people have reported getting pregnant while on Ozempic. The drug has not …	As surprise pregnancies multiply, some scientists are investigating whether weight loss drugs can improve fertility in women with polycystic ovary syndrome Ayisha Sharma Sun 15 Sep 2024 13.00 BST Kathryn started taking Ozempic “off label” in April 2023 on her doctor’s advice. The Illinois resident had been diagnosed with gestational diabetes while pregnant and was struggling with her weight after…
Is unplanned pregnancy a side effect of ozempic?	🧠 System: Ozempic (semaglutide) is a medication primarily used to manage type 2 diabetes and promote weight loss. It works by mimicking the effects of the GLP-1 hormone, which helps regulate blood sugar levels and appetite. Unplanned pregnancy is not a direct side effect of taking Ozempic. However, it is important to note that significant weight loss, which can occur with Ozempic use, may affect …	🧠 System: No, unplanned pregnancy is not a documented side effect of Ozempic (semaglutide). Ozempic is a medication primarily used to improve blood sugar control in adults with type 2 diabetes and is also used in some cases for weight management. Its common side effects include gastrointestinal issues such as nausea, vomiting, diarrhea, and constipation. There are no indications that Ozempic impa…	🧠 System: Unplanned pregnancy is not a listed side effect of Ozempic (semaglutide). Ozempic is a medication primarily used to improve blood sugar control in adults with type 2 diabetes, and more recently, for its weight reduction effects. The most common side effects include gastrointestinal issues such as nausea, vomiting, diarrhea, constipation, and abdominal pain. However, it's important to no…	Women on TikTok are reporting surprise pregnancies while using Ozempic. This occurs because GLP-1 drugs can interfere with how birth control pills are absorbed. Metabolic improvements due to weight loss may also play a role. The maker of Ozempic advises going off this medication before conceiving. Health experts say if you do become pregnant while using it, you should stop taking it immediately. …	Across social media, women who have used Ozempic or similar medications for diabetes or weight loss are reporting an unexpected side effect — surprise pregnancies. The Facebook group “I got pregnant on Ozempic,” has more than 500 members. Numerous posts on Reddit and TikTok discuss unplanned pregnancies while on Ozempic and similar drugs which can spur significant weight loss by curbing appetite …	An increasing number of women are reporting unplanned pregnancies — even among those who've struggled with fertility — while taking popular anti-obesity and diabetes drugs like Wegovy and Ozempic. Why it matters: As reports of the phenomenon have trickled out across social media, doctors are still trying to figure out what effect, if any, the class of drugs known as GLP-1 agonists may have on fer…
Can long-term ozempic use lead to cancer?	🧠 System: Ozempic (semaglutide) is a medication commonly used to treat type 2 diabetes and, more recently, obesity. It is a glucagon-like peptide-1 (GLP-1) receptor agonist that helps lower blood sugar levels and supports weight loss by increasing insulin secretion, slowing gastric emptying, and reducing appetite. Concerns about a potential link between GLP-1 receptor agonists like Ozempic and ca…	🧠 System: As of the latest available data up to October 2023, there is no conclusive evidence directly linking long-term use of Ozempic (semaglutide) to cancer in humans. Ozempic is a medication primarily used to manage type 2 diabetes and, more recently, for weight loss in certain populations. It works as a GLP-1 receptor agonist, helping to regulate blood sugar levels and assist with weight man…	🧠 System: Ozempic (semaglutide) is a medication primarily used to treat type 2 diabetes and also supports weight loss. It functions as a GLP-1 receptor agonist, which helps regulate blood sugar levels and appetite. Concerns about a potential link between GLP-1 receptor agonists and cancer have primarily revolved around thyroid cancer. In animal studies, some GLP-1 receptor agonists, including sem…	Much has been written about the bumper crop of weight-loss drugs approved in the U.S. over the last several years. Advocates of the new pills and injections say they’ll help you attain your dream weight without even trying. Detractors warn there’s a price: gastrointestinal issues, possible bowel obstructions and a hollowed, wrinkled “Ozempic face.” And then there are all those YouTube videos clai…	Ozempic, Wegovy, and related weight loss drugs have become some of the world’s most talked about medications in a remarkably short amount of time. Much of the conversation centers around celebrities who credit the drugs with helping them shed weight and look trimmer, sometimes very quickly. But doctors and researchers are largely focused on whether the medications may be an important new tool for…	There is no strong evidence in humans that Ozempic (semaglutide) causes cancer. The medication has a boxed warning, the FDA’s strictest warning, for the risk of thyroid C-cell tumors. This is because semaglutide (the active ingredient in Ozempic) has been shown in mice and rats to cause thyroid tumors, including those that were cancerous. It is not known if the same effect happens in humans, but …
Does ozempic increase the risk of suicide?	🧠 System: As of the latest data available up to October 2023, there is no conclusive evidence directly linking Ozempic (semaglutide) to an increased risk of suicide. Ozempic is a medication primarily used to manage type 2 diabetes and is also prescribed for weight management. It belongs to a class of drugs known as GLP-1 receptor agonists. The concern about a potential link between GLP-1 receptor…	🧠 System: As of the latest information available up to October 2023, there is no strong evidence directly linking Ozempic (semaglutide) to an increased risk of suicide. Ozempic is a medication primarily used to treat type 2 diabetes by helping to control blood sugar levels and is also prescribed for weight management in some cases. Concerns about mood changes and mental health effects, including …	🧠 System: As of the latest available data up to October 2023, there is no conclusive evidence directly linking Ozempic (semaglutide), a medication primarily used to manage Type 2 diabetes and promote weight loss, with an increased risk of suicide. However, some important considerations should be noted: 1. **Side Effects and Mental Health:** While Ozempic is not specifically associated with an inc…	Is your life in immediate danger? Call 112 immediately. If your life is not in immediate danger but you could still use help, call 113 (standard rate) or 0800-0113 (free of charge) or start an online chat. Are you thinking about suicide? Take it seriously and don't try to deal with it alone. You can get in touch with one of our counsellors at any time. Share what's on your mind. Take a break from…	A new study finds a significant correlation between the use of semaglutide drugs such as Ozempic, antidepressant, or benzodiazepine use, and suicidal ideation. No such link was found between liraglutide GLP-1 drugs and suicidal ideation. Other recent research, however, has found no link between semaglutide use and symptoms of depression, or suicidal behaviors, in people with no existing mental he…	Welcome to Impact Factor, your weekly dose of commentary on a new medical study. I'm Dr F. Perry Wilson of the Yale School of Medicine. In July of 2023, the European Medicines Agency released a statement that threatened to put the brakes on what had been the runaway success of the new weight loss drugs, GLP-1 receptor agonists like semaglutide (Ozempic) and tirzepatide (Mounjaro). The agency anno…
Can semaglutide cause pancreas issues?	🧠 System: Semaglutide, a medication primarily used for managing type 2 diabetes and obesity, has been associated with some concerns regarding pancreatic health. Clinical trials and post-marketing reports have indicated a potential, though relatively low, risk of pancreatitis (inflammation of the pancreas) in patients using GLP-1 receptor agonists like semaglutide. However, establishing a direct c…	🧠 System: Semaglutide, a medication used primarily to treat type 2 diabetes and for weight management, has been associated with concerns about pancreas-related issues, notably pancreatitis. Pancreatitis is an inflammation of the pancreas, a condition that can be serious. Clinical trials and post-marketing reports have indicated that there might be a potential risk of pancreatitis with the use of …	🧠 System: Semaglutide, a medication used to treat type 2 diabetes and obesity, is a glucagon-like peptide-1 (GLP-1) receptor agonist. It mimics the action of the hormone GLP-1, which helps regulate blood sugar levels and appetite. While semaglutide is generally effective and well-tolerated, there are some potential side effects and risks associated with its use, including issues related to the pa…	Abstract The Semaglutide and Cardiovascular Outcomes in Patients with Type 2 Diabetes (SUSTAIN-6) trial showed that semaglutide, a glucagon-like peptide-1 receptor agonist (GLP-1 RA), is effective in managing type 2 diabetes by stimulating insulin secretion and promoting weight loss. Though recent evidence suggests no increased risk of acute pancreatitis (AP) with subcutaneous semaglutide use, so…	Learn about the potential link between semaglutide medications like Ozempic and Wegovy and pancreatitis. Discover risks, symptoms, and what the research shows. Semaglutide is a glucagon-like peptide-1 (GLP-1) receptor agonist medication used to treat type 2 diabetes and obesity. It works by mimicking the effects of the GLP-1 hormone to stimulate insulin secretion, suppress appetite, and slow stom…	Case Reports Cureus . 2023 Aug 19;15(8):e43773. doi: 10.7759/cureus.43773. eCollection 2023 Aug. Acute Pancreatitis in a Patient Taking Semaglutide Femina Patel 1, Arnold Gan 2, Karen Chang 3, Kenneth J Vega 4 Affiliations Expand PMID: 37731423 PMCID: PMC10506915 DOI: 10.7759/cureus.43773 Abstract The Semaglutide and Cardiovascular Outcomes in Patients with Type 2 Diabetes (SUSTAIN-6) trial showe…
Is there a risk of developing ozempic face after taking ozempic?	🧠 System: "Ozempic face" is a term that has been used recently to describe a change in facial appearance related to significant weight loss, particularly when using medications like Ozempic (semaglutide). Ozempic is a GLP-1 receptor agonist primarily prescribed for managing type 2 diabetes but is also used off-label for weight loss. When people experience significant weight loss rapidly, whether …	🧠 System: “Ozempic face” is a term that has been used to describe changes in facial appearance due to rapid weight loss associated with the use of Ozempic (semaglutide), a medication often prescribed for managing type 2 diabetes and sometimes for weight loss. When people lose weight quickly, it can sometimes lead to a sunken or gaunt look in the face, as fat loss is not limited to the body but oc…	🧠 System: "Ozempic face" is a term that has emerged in the context of significant weight loss, particularly related to the use of Ozempic, a medication primarily used to treat type 2 diabetes and promote weight loss. It refers to facial changes, such as sagging or a more gaunt appearance, that can happen when a person loses a substantial amount of weight. These changes aren't specific to Ozempic …	Let’s stop using the term “Ozempic face.” "Ozempic face" is a trending term — but it's inaccurate, and yet another example of cultural weight bias. February 10, 2023 • By Lisa Speckhard Pasque Save Content ©GettyImages SHARE: Listen to article now Powered by ReadAlong.ai Diabetes medication is not often a hot topic — but there’s a fair chance that one drug has crossed your social media or news fe…	What is Ozempic Face: How to Fix Post-Ozempic Facial Drooping June 12, 2024 The diabetes medication Ozempic (semaglutide) has recently seen a surge in usage by people seeking dramatic weight loss results, with more than 15 million people currently using a prescription. With its ability to make people feel fuller and slow down digestion, leading to reduced calorie intake, Ozempic has become a popu…	What is Ozempic Face and What Can You do About It? September 30, 2024 By Elena Allbritton, MD With over 2.3 million views of #ozempicface on TikTok and social media abuzz with stories about “Ozempic face,” numerous articles have been written about the facial changes following rapid and substantial weight loss. The phrase was coined by NY dermatologist Dr. Paul Frank, who observed his patients on …
When will I start to see the effects after starting wegovy?	🧠 System: Wegovy (semaglutide) is a medication approved for chronic weight management in adults with obesity or overweight with at least one weight-related condition. It mimics a hormone called GLP-1, helping to regulate appetite and calorie intake. The effects of Wegovy can vary based on individual factors, but here's a general timeline: 1. **Initial Weeks**: In the first few weeks, you might no…	🧠 System: Wegovy (semaglutide) is a medication used for weight management and is typically prescribed for individuals with obesity or those who are overweight with at least one weight-related condition. The effects of Wegovy can vary from person to person, but here is a general timeline of what you might expect: 1. **Initial Weeks**: In the first few weeks, you might not notice significant weight…	🧠 System: Wegovy (semaglutide) is a medication used for chronic weight management in adults with obesity or overweight conditions with at least one weight-related condition. When starting Wegovy, individuals may begin to see effects such as weight loss and some changes in appetite and eating behavior within the first few weeks. Clinical studies have shown that significant weight loss typically oc…	What Should I Expect the First Week of Wegovy? First-week results First-week side effects Side effects after the first week Managing side effects Continuing results Takeaway You may not see first-week results with Wegovy treatment. It often takes weeks to months to see significant weight loss. It’s possible that you could have first-week side effects, including nausea, diarrhea, or vomiting. Wego…	Wegovy: A week by week weight loss guide How long will it take you to see the impact of taking Wegovy? Here we share a rough weekly guide as to what you can expect to see Habitual Team 4/21/2024 • 5 min read Share Choosing to start taking medication like Wegovy can be an important step in your weight loss journey. But it’s important to remember—weight loss doesn’t happen overnight. Losing weight …	What Should I Expect the First Week of Wegovy? First-week results First-week side effects Side effects after the first week Managing side effects Continuing results Takeaway You may not see first-week results with Wegovy treatment. It often takes weeks to months to see significant weight loss. It’s possible that you could have first-week side effects, including nausea, diarrhea, or vomiting. Wego…
I feel so nauseous after starting ozempic, what should I do?	🧠 System: Feeling nauseous after starting Ozempic (semaglutide) is a common side effect. Many people experience gastrointestinal issues, especially when first beginning the medication or after the dose is increased. Here are some suggestions to help manage nausea: 1. **Start with a Low Dose:** Ensure you are starting at the lowest dose (usually 0.25 mg once weekly) as recommended by your healthca…	🧠 System: Experiencing nausea is a common side effect when starting Ozempic (semaglutide), a medication used to manage type 2 diabetes and often prescribed for weight loss. Here are some strategies that might help alleviate the nausea: 1. **Start with a Lower Dose**: If you're not already on the lowest starting dose, consult your healthcare provider about possibly reducing the dosage and then gra…	🧠 System: Experiencing nausea after starting Ozempic (semaglutide) is relatively common. Here are some strategies you might find helpful: 1. **Adjust Timing:** Take your dose at a time that might help minimize nausea. Some people find it helpful to take it before bed. 2. **Stay Hydrated:** Drink plenty of fluids throughout the day to help manage nausea. 3. **Eat Smaller Meals:** Eating smaller, m…	Ozempic side effects: Examples and treatment options More common side effects Mild side effects Serious side effects Specifics How long side effects last FAQ Precautions Talk with your doctor Ozempic (semaglutide) is a brand-name injection that’s prescribed to treat type 2 diabetes in adults. As with other drugs, Ozempic can cause side effects, such as gas, burping, dizziness, and nausea. Ozempic…	Relief from Nausea Caused by Ozempic® Ozempic®, also known as semaglutide, is a type of medication widely prescribed for the management of type 2 diabetes. It falls under a group of medications called glucagon-like peptide-1 (GLP-1) receptor agonists, which work by mimicking the action of native GLP-1 hormone. They stimulate insulin secretion, suppress glucagon release, and slow down gastric empt…	What to Do for Relief of Nausea from Ozempic What to try How long nausea lasts Nausea and pancreatitis Takeaway Nausea is a frequent side effect of Ozempic. It can often occur with an increase in your weekly dose. Various home remedies and certain medications can help relieve nausea due to Ozempic. Ozempic (semaglutide) is a brand-name drug prescribed with diet and exercise to help manage blood s…
How / why should I change my diet after starting semaglutide?	🧠 System: Starting semaglutide, a medication used for managing obesity or type 2 diabetes, often requires dietary adjustments to optimize its benefits and minimize potential side effects. Here’s why and how you might consider changing your diet after starting semaglutide: ### Why Change Your Diet: 1. **Enhance Weight Loss:** - Combining semaglutide with a healthy diet can enhance weight loss resu…	🧠 System: Starting on semaglutide, a medication commonly used for weight management and the treatment of type 2 diabetes, can be an excellent step towards improving your health. However, to maximize its benefits and support sustainable weight loss or blood sugar management, dietary changes can be very helpful. Here’s why and how you might consider adjusting your diet: ### Why You Should Change Yo…	🧠 System: Starting semaglutide, a medication used for weight management and diabetes, can be a crucial step in your journey to better health. Adjusting your diet alongside medication can enhance the effectiveness of semaglutide and support sustainable weight loss and improved health outcomes. Here’s how and why you might consider changing your diet: 1. **Increased Satiety**: Semaglutide works by …	What Are the Best Foods to Eat When Prescribed Semaglutide? Foods to eat Foods to avoid Weight loss tips Summary What you eat is an important part of treatment when you’re using semaglutide for type 2 diabetes or obesity. Eating foods that support semaglutide can reduce the chances of side effects and improve your health outcomes. Semaglutide is the active ingredient in the Food and Drug Administ…	Semaglutide Diet Plan: What to Eat and Not Eat Semaglutide works best when paired with healthy lifestyle changes. Regular physical activity and portion control are essential for managing your weight. Additionally, it is important to consume healthy foods to support Semaglutide’s effectiveness. If you are taking Semaglutide, certain foods can cause undesirable side effects. Additionally, some food…	What to Eat When Prescribed Semaglutide (Ozempic or Wegovy) By Lizzie Streit, MS, RDN, LD Semaglutide is a type of medication found in the popular drugs Ozempic and Wegovy. It can be very helpful for weight loss and may be prescribed to those with obesity or medical issues related to excess weight, such as type 2 diabetes. While some people may view semaglutide as an effective weight loss treatme…
Can I stop wegovy once I hit my target weight?	🧠 System: Wegovy (semaglutide) is a medication used to aid weight loss in individuals with obesity or overweight with certain weight-related health conditions. When considering whether to stop Wegovy after reaching your target weight, several factors should be taken into account: 1. **Consultation with Healthcare Provider**: Discuss with your healthcare provider before making any decisions to sto…	🧠 System: Once you hit your target weight while on Wegovy (semaglutide), it is important to consult with your healthcare provider before deciding to stop the medication. Wegovy is a glucagon-like peptide-1 (GLP-1) receptor agonist that helps regulate appetite and caloric intake. Discontinuing it can result in a reversal of its effects, potentially leading to weight regain. Current evidence sugges…	🧠 System: Wegovy (semaglutide) is a medication approved for chronic weight management. While achieving your target weight is an important milestone, stopping Wegovy at this point should be approached cautiously and in consultation with a healthcare provider. Here are a few considerations: 1. **Sustainability of Weight Loss:** Maintaining weight loss typically requires ongoing lifestyle changes, i…	Do you have to continue taking Wegovy (semaglutide) after you lose the weight you want? Yes, it is typically recommended that patients continue taking Wegovy® (semaglutide) even after they have reached their healthy weight. You’ll continue taking your Wegovy maintenance dose after your goal weight is achieved. As with other weight loss medications,it is recommended to continue this medication lon…	How to Reduce Your Risk of Gaining Weight After Stopping Ozempic, Wegovy, or Mounjaro While most people gain weight back after stopping medications like Ozempic, Mounjaro, and Wegovy, health experts say there are steps you can take to reduce your risk. Javier Zayas Photography/Getty Images GLP-1 medications like Ozempic and Wegovy are meant for long-term use. However, some patients may stop becau…	What happens when you stop taking weight-loss drugs? 21 May 2024 Share Save David Cox Getty Images The injectable weight-suppressants Victoza and Wegovy (Credit: Getty Images)Getty Images Weight-suppressant drugs have helped millions to lose weight. But once they're stopped, people tend to regain most of what they shed. What does this mean for their long-term health? As director of the Washington…
Can wegovy be used to treat PCOS?	🧠 System: Wegovy, a brand name for semaglutide, is primarily approved for use as a weight management medication, particularly in individuals who are obese or overweight with weight-related health issues. While it is not specifically approved for treating polycystic ovary syndrome (PCOS), Wegovy may indirectly benefit those with PCOS who are also struggling with obesity. PCOS is a complex endocrin…	🧠 System: Wegovy (semaglutide) is a medication primarily approved for weight management and the treatment of obesity. While it is not specifically approved for the treatment of polycystic ovary syndrome (PCOS), it may indirectly benefit people with PCOS who struggle with obesity. PCOS is often associated with issues like insulin resistance and obesity, and managing weight is a critical component …	🧠 System: Wegovy, the brand name for semaglutide, is primarily approved for chronic weight management in individuals with obesity or overweight who have related health conditions. While it is not specifically approved for treating polycystic ovary syndrome (PCOS), there is some interest in its potential benefits for individuals with PCOS, particularly because weight management can be a crucial pa…	Wegovy vs Mounjaro: How GLP-1 Medications Can Help with PCOS A reproductive endocrinologist explains how this popular class of drugs can also be helpful for symptoms of PCOS. October 4th, 2024 | 12 min. read By Ilana Ressler, MD ozempic pen held above weight loss scale GLP-1 medications like Wegovy, Mounjaro, and Ozempic can all be used to treat type 2 diabetes, but they also show promise in trea…	Can you take Wegovy for PCOS? Managing weight may help reduce PCOS symptoms Leandra Beabout By Leandra Beabout | Jun. 29, 2024 Medically reviewed by Jesse P. Houghton, MD, FACG A physician talking to a patient: Can you take Wegovy for PCOS? Key takeaways Wegovy is an injectable weight loss drug that may be prescribed to PCOS patients with obesity or who are overweight. Wegovy will not cure PCOS, …	POLYCYSTIC OVARY SYNDROME WEIGHT GAIN Polycystic ovarian syndrome (PCOS) is a condition in which the ovaries overproduce androgens, or male sex hormones, which are typically seen in modest amounts in women. Numerous tiny cysts, or sacs packed with fluid, develop in the ovaries and are referred to as polycystic ovaries. PCOS, or polycystic ovarian syndrome, is thought to impact 7-8% of women who a…
Can wegovy be used to treat binge eating disorder?	🧠 System: Wegovy (semaglutide) is primarily approved for chronic weight management in individuals who are obese or overweight with weight-related conditions. It works by mimicking a hormone called GLP-1, which targets areas of the brain that regulate appetite and food intake, thereby helping individuals lose weight by reducing hunger and increasing feelings of fullness. While Wegovy is not specif…	🧠 System: Wegovy, whose active ingredient is semaglutide, is primarily approved for weight management in individuals with obesity or overweight. It works by mimicking a hormone called GLP-1 that affects appetite regulation, leading to reduced hunger and caloric intake. While Wegovy is not specifically approved for the treatment of binge eating disorder (BED), there is some interest in exploring G…	🧠 System: Wegovy (semaglutide) is a medication approved primarily for weight management in individuals with obesity or those who are overweight and have weight-related health conditions. Its primary role is to help with weight loss by decreasing appetite and calorie intake. Although it has shown promise in aiding weight loss, Wegovy is not specifically approved by regulatory agencies such as the …	Successful treatment of binge eating disorder with the GLP-1 agonist semaglutide: A retrospective cohort study Author links open overlay panel Jesse Richards a , Neha Bang a , Erin L. Ratliff b , Maria A. Paszkowiak a , Zhamak Khorgami a , Sahib S. Khalsa c , W. Kyle Simmons b d Show more Add to Mendeley Share Cite https://doi.org/10.1016/j.obpill.2023.100080 Get rights and content Under a Creati…	Ozempic for binge eating: What you need to know Study results Binge eating explained How semaglutide works Talk with your doctor Summary Ozempic (semaglutide) is a brand-name prescription medication for managing type 2 diabetes. As well as aiding weight loss in some adults, Ozempic may be a possible treatment option for people experiencing binge eating disorder (BED). Ozempic is an injectable med…	Has anyone tried Semaglutide (Ozempic, Wegovy) for binge eating? Upvote 31 Downvote 37 Go to comments Share Share Add a comment Sort by: Best Search Comments Expand comment search Comments Section ScullysMom77 • 2y ago I'm on it for diabetes and I've lost a little weight but I don't think it's affected binge urges at all Upvote 18 Downvote Reply reply Award Share Share taromilkteakitty • 2y ago •…
Can I take rybelsus for weight loss instead of wegovy?	🧠 System: Rybelsus and Wegovy are medications that belong to the same class of drugs known as GLP-1 receptor agonists, but their formulations and primary approved uses differ. Wegovy (semaglutide) is specifically approved for chronic weight management in adults with obesity or those overweight with at least one weight-related condition, such as type 2 diabetes or high blood pressure. On the other…	🧠 System: Rybelsus (semaglutide) and Wegovy (also semaglutide) are medications that belong to the GLP-1 receptor agonist class, and both can aid in weight management. However, they are approved for different primary purposes and have different dosing regimens. **Wegovy** is specifically approved for weight management in adults who have obesity or are overweight with at least one weight-related me…	🧠 System: Both Rybelsus and Wegovy are medications that belong to the class of drugs known as GLP-1 receptor agonists, and they can influence weight loss. However, they have different primary indications and formulations. 1. **Wegovy (semaglutide injection)**: Specifically approved by the FDA for chronic weight management in adults with obesity or overweight with at least one weight-related condi…	Wegovy vs Rybelsus Robbie Puddick Written by Robbie Puddick Medically reviewed by Fiona Moncrieff 7 min read Last updated January 2025 Share Facebook Twitter title Jump to: What do Wegovy and Rybelsus do to the body? | Do you lose more weight on Wegovy or Rybelsus? | Wegovy vs Rybelsus: Which is better? | Take home message Wegovy and Rybelsus are the same drug, semaglutide, but they come in diffe…	Rybelsus vs. Wegovy: Differences, similarities & side effects Learn why you might be prescribed Rybelsus or Wegovy to treat your condition Karen Berger medical writer and reviewer headshot By Karen Berger, Pharm.D. | Sep. 3, 2024 An injection and a pill with "vs." between them: Rybelsus vs. Wegovy Key takeaways Rybelsus and Wegovy both contain the active ingredient semaglutide. Rybelsus is used t…	Rybelsus vs. Wegovy® For Weight Loss Learn how Rybelsus and Wegovy® function differently, despite being the same type of GLP-1 agonist, and which medication is best for weight loss. Dr. Constantine Joseph Pella, MD Sydney Wexler, RDN Hannah Wolf Table of Contents Rybelsus vs. Wegovy® in Weight Loss Treatment Rybelsus vs. Wegovy: How They Work Effectiveness of Wegovy® vs. Rybelsus Wegovy® vs. Rybe…
